# Supplementary material for: CiliaMiner: an integrated database for ciliopathy genes and ciliopathies
Source: Database (Oxford). 2023 Jul 26;2023:baad047. doi: 10.1093/database/baad047 (PMC10403755; doi:10.1093/database/baad047)
Supplement: baad047_Supp [file baad047_supp.zip]

Archive with 2 entries (2 files):
- suppl_data/Supplementary_Table_1.docx
- suppl_data/Supplementary_Table_2.docx
